# Supplementary material for: A framework for precision “dosing” of mental healthcare services: algorithm development and clinical pilot
Source: Int J Ment Health Syst. 2023 Jul 5;17:21. doi: 10.1186/s13033-023-00581-y (PMC10320892; doi:10.1186/s13033-023-00581-y)
Supplement: Supplementary file 2 — Additional file 2. NONMEM model code file for estimation. [file 13033_2023_581_MOESM2_ESM.txt]

$PROB  idr3 values fixed, estimate covariance terms for kout service line parameters
$INPUT ID TIME CMT_RAW DV AMT EVID MDV CMT
$DATA three_cmt_sesh_nonmem.csv IGNORE=#

$SUBROUTINES  ADVAN9 TOL=9

$MODEL
   COMP = (LATENT_CP) ; update model compartments as needed
   COMP = (LATENT_TH) ; update model compartments as needed
   COMP = (LATENT_PSY) ; update model compartments as needed
   COMP = (DEP)

$PK
   ; elimination of treatment line input
   MU_KOUT_CP=DLOG(THETA(1))
   KOUT_CP=DEXP(MU_KOUT_CP+ETA(1))

   ; elimination of treatment line input
   MU_KOUT_TH=DLOG(THETA(2))
   KOUT_TH=DEXP(MU_KOUT_TH+ETA(2))

   ; elimination of treatment line input
   MU_KOUT_PSY=DLOG(THETA(3))
   KOUT_PSY=DEXP(MU_KOUT_PSY+ETA(3))

   ; generation of symptoms
   MU_RIN=DLOG(THETA(4))
   RIN=DEXP(MU_RIN+ETA(4))

   ; Sensitivity response parameter
   MU_S50=DLOG(THETA(5))
   S50=DEXP(MU_S50+ETA(5))

   ; initial values for compartments
   A_0(1)=0
   A_0(2)=0
   A_0(3)=0
   A_0(4)=1

$DES
   DADT(1) = -KOUT_CP*A(1)
   DADT(2) = -KOUT_TH*A(2)
   DADT(3) = -KOUT_PSY*A(3)
   T_MASS = A(1) + A(2) + A(3)
   T_EFF = T_MASS/(S50+T_MASS) ; assume Smax=1
   DADT(4) = RIN*(1-T_EFF) - RIN*A(4)

   A1M = A(1)
   A2M = A(2)
   A3M = A(3)
   A4M = A(4)

$THETA ;always tag parameter names for post processing
; initial estimates inspired from previous models
   0.0573   ; kout_cp
   0.0228   ; kout_th
   0.123    ; kout_psy
   0.0416   ; rin_rout
   3.83     ; s50


$OMEGA BLOCK(3)
; initial estimates inspired from previous models for service line inputs
   1.81			; kout_cp
   0.01   1.33		; kout_th
   0.01   0.01   4.41	; kout_psy
; second omega block for diagonal variance
$OMEGA
   6.76	; rin_rout
   0.99 ; s50

$SIGMA
; estimate residual error as well (inspired from previous model)
   8.79E-04

$ERROR
   IPRED = F
   Y = F + EPS(1)

; estimation settings carry forward
$EST METHOD=SAEM INTERACTION NBURN=750 NITER=100 PRINT=5 DF=8 NOABORT FILE=est_dp_idr3_cov.txt

; calculate objective function by importance sampling
$EST METHOD=IMP INTERACTION ISAMPLE=1000 NITER=10 EONLY=1 PRINT=5

;$COV UNCONDITIONAL PRINT=E MATRIX=R SIGL=10
$TABLE ID TIME CMT PRED IPRED A1M A2M A3M A4M T_MASS T_EFF KOUT_CP KOUT_TH KOUT_PSY RIN S50 ETA(1) ETA(2) ETA(3) ETA(4) ETA(5) NOPRINT FILE=dp_idr3_cov.tab
